# Supplementary material for: Negative Allosteric Modulation of Agonist-Induced M2 Muscarinic Receptor/β-Arrestin Interaction by Serum Autoantibodies from Patients with Chronic Chagas Disease
Source: Cells. 2025 Nov 25;14(23):1857. doi: 10.3390/cells14231857 (PMC12690989; doi:10.3390/cells14231857)
Supplement: Supplementary file 1 [file cells-14-01857-s001.zip]

Archive with 1 entries (1 files):
- cells-3884069-Supplementary Material.xlsx
