# Supplementary material for: Negative Allosteric Modulation of Agonist-Induced M2 Muscarinic Receptor/β-Arrestin Interaction by Serum Autoantibodies from Patients with Chronic Chagas Disease
Source: Cells. 2025 Nov 25;14(23):1857. doi: 10.3390/cells14231857 (PMC12690989; doi:10.3390/cells14231857)
Supplement: Supplementary file 1 [file cells-14-01857-s001.zip › cells-3884069-Supplementary Material.xlsx]

## Sheet: CONTENTS
	SUPPLEMENTARY MATERIAL
	* This File includes MINIMAL DATASET, which includes all essential data necessary to support the central findings of the study and allow others to verify the results. The minimal dataset here, together with information from the main article, provides processed data used to generate key figures, tables, and statistical analyses in the manuscript
	* An additional sheet provides the Equations corresponding to concentration-response curves, and suggestions for curve fitting and parameter definitions

## Sheet: Figure 1 + Table 1
	Procedure related to FIGURES 1A and 1B											Procedure related to FIGURES 1C and 1D
	Effect of carbachol on the interaction between Arrestin-2 (Arr-2) or Arrestin-3 (Arr-3) with the M2R. HEKT/Arr-2 (A) or HEKT/Arr-2 (B) cells were treated with KHRA buffer or carbachol solution at varying concentrations for 20 min at 25°C. Fifteen minutes before the end of the reaction, 10 μL of 50 µM coelenterazine h was added (to achieve a 5 µM final concentration), keeping a total volume of 100…											Inhibitory effect of atropine or gallamine on carbachol-induced Arr-2 or Arr-3 translocation. HEKT/Arr-2 (C) HEKT/Arr-2 (D) cells were preincubated with atropine or gallamine at varying concentrations at 25 °C. Cells were further treated with 10 µl of KRHA buffer or 100 µM carbachol solution (to achieve a 10 µM final concentration) for 20 min at 25°C. Fifteen minutes before the end of the reactio…
	FIGURE 1A											FIGURE 1C: ATROPINE
	Carbachol	Exp 1	Exp 2	Exp 3	Exp 4							Carbachol	Exp 1	Exp 2	Exp 3	Exp 4
	log [M]	∆ BRET(mB)	∆ BRET (mB)	∆ BRET (mB)	∆ BRET (mB)							log [M]	∆ BRET(% of Control)	∆ BRET(% of Control)	∆ BRET(% of Control)	∆ BRET(% of Control)
	-9	0.859449	2.87404	0.846464	0.855104							-9	98.3652	92.9561	99.7246	99.7647
	-8	3.12623	2.9239	4.13667	0.9762							-8	85.0491	95.7387	73.3844	78.7696
	-7	5.49584	6.24522	6.42926	6.96233							-7	54.264	51.6208	59.5642	71.8856
	-6	15.4774	14.9753	15.2852	12.147							-6	4.93559	6.29749	7.23844	3.21331
	-5	21.9183	23.7172	19.4621	20.1724							-5	-5.73797	-1.29771	-1.05401	-1.30538
	-4	27.1314	24.2496	24.3448	25.0728
	-3	28.9902	28.9814	29.4173	28.4934
	-2	28.7797	27.3789	31.7035	29.9906							FIGURE 1D: ATROPINE
												Carbachol	Exp 1	Exp 2	Exp 3	Exp 4
												log [M]	∆ BRET(% of Control)	∆ BRET(% of Control)	∆ BRET(% of Control)	∆ BRET(% of Control)
	FIGURE 1B											-9	87.1018	102.197		95.1845
	Carbachol	Exp 1	Exp 2	Exp 3	Exp 4							-8	84.7881	90.4479	72.0793	90.2523
	log [M]	∆ BRET(mB)	∆ BRET (mB)	∆ BRET (mB)	∆ BRET (mB)							-7	43.6265	55.3531	41.3024	58.5406
	-9	0.736691	1.48644	-1.49872	1.69397							-6	6.18066	5.60937	7.42592	7.11439
	-8	3.30582	2.09797	-0.32742	3.72068							-5	-4.71232	-2.13815	0.0913877	-11.6954
	-7	11.0903	4.45255	4.97043	9.51895
	-6	15.2852	15.3735	16.8867	11.0406
	-5	20.4445	21.0199	19.3075	21.4188							FIGURE 1C: GALLAMINE
	-4	26.7382	24.8798	26.0825	25.1776							Carbachol	Exp 1	Exp 2	Exp 3	Exp 4
	-3	27.2271	29.7208	31.1066	30.1763							log [M]	∆ BRET(% of Control)	∆ BRET(% of Control)	∆ BRET(% of Control)	∆ BRET(% of Control)
	-2	30.3457	30.482	29.9683	29.968							-10		99.2819	101.507	90.8608
												-9	92.672	90.0268	102.395	89.3262
												-8	89.9352	87.1409	75.4453	70.1254
												-7	77.2521	75.2742	76.6372	76.035
												-6	63.5766	63.8456	53.6005	61.7631
												-5	50.1849	57.9872	35.7672	43.1234
												-4	50.5463	47.4346	47.5684	31.9691
												-3	26.7786	32.6113	24.6145	42.8801
												-2		34.7513	34.2631	21.6043
												FIGURE 1D: GALLAMINE
												Carbachol	Exp 1	Exp 2	Exp 3	Exp 4
												log [M]	∆ BRET(% of Control)	∆ BRET(% of Control)	∆ BRET(% of Control)	∆ BRET(% of Control)
												-10	98.4926	93.8014	95.3482	93.3773
												-9	86.5697	98.551	87.9006	81.5483
												-8	82.7445	78.2011	83.5715	78.1184
												-7	70.5092	71.1739	76.4667	74.6392
												-6	53.8124	57.8614	70.9214	71.8161
												-5	45.1976	48.7371	49.6285	50.361
												-4	47.6182	53.4821	38.976	45.1082
												-3	34.0923	35.0419	35.6222
												-2	34.415	34.364	34.7625
												CONTROLS		Exp 1	Exp 2	Exp 3	Exp 4
												Arr-2	ATROPINE	21.214	21.3526	19.8262	23.7048
												Arr-3	ATROPINE	18.5414	22.2803	21.6131	19.7783
												Arr-2	GALLAMINE	21.2154	23.2555	17.5444	20.3426
												Arr-3	GALLAMINE	18.5483	17.1924	19.7783	25.351

## Sheet: Figure 2
	Procedure related to FIGURES 2A and 2B
	Effect of carbachol, Control IgG, or DCD IgG on the interaction between Arrestin-2 (Arr-2) or Arrestin-3 (Arr-3) with the M2R. HEKT/Arr-2 (A) or HEKT/Arr-2 (B) cells were treated with carbachol (10 µM), or Control or DCD IgG at different concentrations for 30 or 60 min at 25 °C. Fifteen minutes before the end of the reaction, 10 μL of 50 µM coelenterazine h was added (to achieve a 5 µM final conc…
	FIGURE 2A		Arrestin-2
			30 min			60 min
	Carbachol	10 µM	20.3426	21.9183	21.214	22.1531	21.3558	21.2795
		5 µM	0.0572048	0.612852	0.651104	1.48183	1.34252	-0.289825
	Control IgG	10 µM	3.03001	0.432853	0.510673	2.6477	-0.914294	1.90931
		20 µM	-2.07543	-0.655299	-1.61277	-0.765323	-1.77465	-1.99154
		5 µM	-0.0132385	-0.37217	-1.3884	0.502013	3.1506	0.959794
	Control IgG	10 µM	1.2442	-0.507673	-0.37498	2.66142	-0.688866	2.63683
		20 µM	-0.332223	-0.881066	-0.984038	-0.705687	-0.338042	1.22617
	FIGURE 2B		Arrestin-3
			30 min			60 min
	Carbachol	10 µM	22.2334	21.6209	20.1792	21.9829	22.5744	22.1531
		5 µM	0.18434	0.660787	-0.063102	2.58882	-3.42638	-1.33071
	DCD IgG IgG	10 µM	1.72061	3.12212	-0.600413	3.15321	-0.964242	-1.30731
		20 µM	0.53173	-3.02968	1.65101	-1.60812	-1.73806	-1.16064
		5 µM	-0.68515	-1.78695	2.24106	1.54449	0.36081	-3.07585
	DCD IgGl IgG	10 µM	3.41847	0.989613	-1.18143	1.40814	-2.03882	-0.884927
		20 µM	1.02883	-1.16511	-0.477863	-0.66469	-1.14687	-0.758345

## Sheet: Figure 3
	Procedure related to FIGURES 3A and 3B
	Effect of DCD IgG on agonist-induced Arr-2 or Arr-3 translocation. HEKT/Arr-2 (A) or HEKT/Arr-3 (B) cells were preincubated with Control or DCD IgG at varying concentrations for 30 min at 25 °C. Cells were further treated with KRHA buffer or carbachol (10 µM) for 20 min at 25 °C. Fifteen minutes before the end of the reaction, 10 μL of 50 μM coelenterazine h was added, maintaining a total volume …
	Arrestin-2					Arrestin-3
	Control IgG	Control IgG1	Control IgG2	Control IgG3		Control IgG	Control IgG1	Control IgG2	Control IgG3
	log [M]	∆ BRET(% of Control)	∆ BRET(% of Control)	∆ BRET(% of Control)		log [M]	∆ BRET(% of Control)	∆ BRET(% of Control)	∆ BRET(% of Control)
	-6	94.3069	100.036	97.8767		-6	105.827	97.63	97.1555
	-5.6	95.2421	95.5146	103.787		-5.6	103.465	105.879	87.6019
	-5.3	103.492	101.017	105.193		-5.3	106.646	98.3304	91.747
	-5	99.2172	94.197	98.641		-5	100.117	102.815	98.2104
	-4.7	95.2984	103.334	98.2148
	Arrestin-2					Arrestin-3
	DCD IgG	DCD IgG1	DCD IgG2	DCD IgG3		DDCD IgG	DCD IgG1	DCD IgG2	DCD IgG3
	log [M]	∆ BRET(% of Control)	∆ BRET(% of Control)	∆ BRET(% of Control)		log [M]	∆ BRET(% of Control)	∆ BRET(% of Control)	∆ BRET(% of Control)
	-6	97.7942	99.7993	100.983		-6	97.1792	102.43	104.877
	-5.6	102.379	95.3495	91.5835		-5.6	100.192	96.9235	92.69
	-5.3	72.6713	78.2497	66.2488		-5.3	102.271	102.248	106.529
	-5	41.5471	35.1376	34.1048		-5	100.917	103.228	101.52
	-4.7	36.0882	32.6932	28.9541
	CONTROLS		Exp 1	Exp 2	Exp 3	Exp 4	Exp 5	Exp 6
	Arr-2		17.4236	19.1935	25.6543	20.5052	20.5052	18.059
	Arr-3		21.1321	23.0663	21.9488	20.0021	21.8879	22.9186

## Sheet: Figure 4
				Procedure related to FIGURE 4
				Neutralization of the inhibitory effect of AAb anti-M2R on agonist-induced Arr-2 recruitment by M2 peptide. Aliquots of serum IgG fractions from DCD patients (100 µM)(10X) were mixed with the muscarinic peptide pM2 at different concentrations (10 nM-100 µM) (10X) and incubated at 37 °C for 30 min. Then, HEKT/Arr-2 cells were preincubated at 25 °C for 30 min in the presence of DCD IgG/pM2 cocktail…
													Arrestin-2
													pM2 (log [M])	DCD IgG1	DCD IgG2	DCD IgG4
														∆ BRET(% of Control)	∆ BRET(% of Control)	∆ BRET(% of Control)
													No pM2	42.384	37.4642	43.3019
													-9	27.7853	49.759	45.1095
													-8	35.7982	44.9086	58.086
													-7	76.2726	75.8904	68.8282
													-6	90.4083	91.5835	95.4181
													-5	106.47	97.0492	103.796

## Sheet: Figure 5
Procedure related to FIGURE 5
Dependence on the timing and duration of exposure of M2 muscarinic receptors to specific autoantibodies. HEKT/Arr-2 cells were preincubated with buffer alone or DCD IgG (10 µM) for 0, 15, 30, or 60 min at 25 °C. Cells were then treated with carbachol (10 µM) for an additional 20 min. Fifteen minutes before the end of the reaction, 10 μL of 50 μM coelenterazine h was added, maintaining a total vol…
Arrestin-2
MAIN GRAPH	Control	Time of preincubation with DCD IgG (min)				IgG Sample
		0	15	30	60
∆BRET (% of control)	100.522	144.617	89.6683	37.7355	24.5547	DCD IgG 3
	104.743	152.966	97.7453	48.8959	32.6765	DCD IgG4
	94.7346	137.168	83.6375	28.8621	16.5969	DCD IgG 5
	INSET	Time of pre-incubation with IgG (min)				IgG Sample
		0	15	30	60
	∆BRET (mB)	30.8159	18.0643	5.81446	4.9467	DCD IgG3
		29.1341	16.2457	9.85039	6.58289	DCD IgG4
		27.6333	19.0712	7.60207	3.34355	DCD IgG5

## Sheet: Figure 6 + Table 2
Procedure related to FIGURE 6
Figure 6. Inhibition of agonist-induced β-arrestin recruitment by M2 muscarinic autoantibodies. Characterization of the allosteric mechanism. HEKT/Arr-2 (A) or HEKT/Arr-3 (B) were preincubated in the presence or absence of 10 µM Control or DCD IgG for 30 min at 25 °C. Alternatively, cells were preincubated in the presence of 100 µM gallamine for 15 minutes at the same temperature. Following eithe…
Arrestin-2: Figure 6A					Arrestin-3: Figure 6B
Carbachol log [M]	Buffer alone				Carbachol log [M]	Buffer alone
	Exp 1	Exp 2	Exp 3			Exp 1	Exp 2	Exp 3
-9	0.859449	0.846464	0.855104		-9	1.69397	0.736691	1.48644
-8	3.12623	4.13667	0.9762		-8	3.72068	3.30582	2.09797
-7	5.49584	6.42926	6.96233		-7	9.51895	5.3071	4.45255
-6	15.4774	10.0371	12.147		-6	11.3037	15.2852	15.3735
-5	21.9183	22.3174	18.0274		-5	20.1351	20.6467	21.8625
-4	27.1314	24.3448	25.0728		-4	25.1776	26.7382	24.8798
-3	28.9902	29.4173	28.4934		-3	27.5966	27.2271	29.7208
-2	29.9334	31.7035	29.9906		-2	29.968	30.3457	30.482
Arrestin-2: Figure 6A					Arrestin-3: Figure 6B
Carbachol log [M]	Gallamine				Carbachol log [M]	Gallamine
	Exp 1	Exp 2	Exp 3			Exp 1	Exp 2	Exp 3
-9	-4.44883	-2.42474	1.11813		-9	4.25184	0.970973	-4.95613
-8	2.40464	4.00573	1.51868		-8	0.410373	0.372257	1.67064
-7	0.465124	1.36844	4.72274		-7	3.15893	2.36241	0.994622
-6	6.01276	6.43924	5.33276		-6	7.1288	3.35577	5.97541
-5	9.74461	8.71323	9.19364		-5	14.3535	13.8431	12.1147
-4	15.6076	15.7319	19.8411		-4	17.3188	15.1937	13.8683
-3	29.2005	26.7029	27.8127		-3	28.4072	30.1937	28.5023
-2	31.0654	27.6772	29.3491		-2	27.6121	29.7556	30.4656
Arrestin-2: Figure 6A					Arrestin-3: Figure 6B
Carbachol log [M]	Control IgG				Carbachol log [M]	Control IgG
	Control IgG 4	Control IgG 5	Control IgG 6			Control IgG 4	Control IgG 5	Control IgG 6
-9	-0.637579	1.11697	1.31113		-9	-1.78682	1.48463	-1.09323
-8	0.916033	2.32639	1.30103		-8	0.807456	3.29268	-0.316759
-7	7.54597	7.36641	5.68243		-7	9.09217	6.08736	11.7313
-6	14.6508	13.7993	13.9768		-6	14.3423	14.2724	15.061
-5	21.7144	21.4078	18.2769		-5	20.4332	21.726	20.6449
-4	24.9183	25.0769	24.2734		-4	26.3597	23.6295	24.2345
-3	29.9039	30.8529	27.8662		-3	28.3418	29.4882	31.4652
-2	30.7415	31.5557	29.9252		-2	28.6937	30.3407	32.2914
Arrestin-2: Figure 6A					Arrestin-3: Figure 6B
Carbachol log [M]	DCD IgG				Carbachol log [M]	DCD IgG
	DCD IgG 4	DCD IgG 7	DCD IgG 8			DCD IgG 4	DCD IgG 7	DCD IgG 8
-9	2.69585	-2.128	-0.539284		-9	-0.484587	-4.02401	-1.13699
-8	4.57529	0.78506	0.530697		-8	1.8906	4.65172	2.02352
-7	6.89035	6.40614	7.03125		-7	7.37563	7.19829	11.4207
-6	10.3366	10.1255	9.0897		-6	17.91	15.8672	15.4232
-5	11.2382	12.5496	14.7942		-5	21.1196	21.4695	22.2456
-4	18.5225	17.8195	21.6199		-4	24.5809	26.5424	22.3817
-3	21.9084	20.5084	18.3767		-3	32.4545	27.0231	27.7456
-2	22.2332	20.4627	20.5873		-2	31.5107	31.8569	32.0617

## Sheet: EQUATIONS,  CURVE FITTING
	CLICK ON THE OBJECT TO SEE THE WHOLE DOCUMENT
